# Supplementary material for: Improvement of Fresh Ovine “Tuma” Cheese Quality Characteristics by Application of Oregano Essential Oils
Source: Antioxidants (Basel). 2023 Jun 17;12(6):1293. doi: 10.3390/antiox12061293 (PMC10294957; doi:10.3390/antiox12061293)
Supplement: Supplementary file 1 [file antioxidants-12-01293-s001.zip]

Archive with 1 entries (1 files):
- antioxidants-2419763-supplementary.pdf
